# Supplementary material for: Varied Growth Media Necessitate Different Light Regimes for Indoor Duckweed Cultivation
Source: Plants (Basel). 2025 Jan 28;14(3):397. doi: 10.3390/plants14030397 (PMC11821151; doi:10.3390/plants14030397)
Supplement: Supplementary file 1 [file plants-14-00397-s001.zip]

Archive with 1 entries (1 files):
- plants-3428261-supplementary.pdf
